# Supplementary material for: Real-world evaluation of costs of illness for pneumonia in adult patients in Dubai—A claims database study
Source: PLoS One. 2021 Sep 1;16(9):e0256856. doi: 10.1371/journal.pone.0256856 (PMC8409655; doi:10.1371/journal.pone.0256856)
Supplement: S1 Data — (XLSX) [file pone.0256856.s002.xlsx]

## Sheet: Front Page
	Pfizer Pneumonia - Analysis - Dubai
	Contents:
		Page	Title
		1	Project Scope
		2	Methodology
		3	Attrition Table
		4	Baseline Demographic and Clinical Characteristics for Risk cohorts
		5	Episodes
		6	Healthcare Resource Utilization and Costs Per Member (All-cause)	Period: 1 year follow up
		7	Healthcare Resource Utilization and Costs Per Member (Pneumonia-related)	Period: 1 year follow up
		Date:	2020-05-05
		Version:	V1
	Terms & conditions
		1	DHA (Dubai Health Authority) is the owner of the “Real world Claims data, UAE (Dubai)” and as such all parties involved in processing, analyzing and using the data are obliged to accept and follow any rules of usage that are defined by the owner of the data.
		2	Any data or analysis resulting from “Real world Claims data, UAE (Dubai)” is for internal use only and may not be used by any party for promotion, publishing or advertising purposes without a specific written consent from IQVIA and the DHA and the source of the Real world Claims data must be quoted on all materials.
		3	The DHA has prohibited any party to use any analysis from the “Real world Claims data, UAE (Dubai)” to influence the prescriber or the dispenser of medication in a way that is contrary to the treatment guidelines set by DHA.
		4	Any IQVIA proprietary data, databases, data models, software, “know-how” or methodologies (“IQVIA Property”) contained with the reports shall remain as IQVIA property, but IQVIA grants to Client a non-exclusive license to utilize said IQVIA Property in connection with the Final Report for Client’s direct benefit and use. Publication or sharing of this Report with any third party shall require pri…
		5	Delivery of data is subject to DHA approval on the data output and analysis.

## Sheet: 1
PROJECT SCOPE
Objective:	1. To identify adult patients (19-50, 51-60, ≥60 years) with pneumonia and stratify them as low, medium or high risk based on the presence of one or more prior risk factors within each age category
	2. To report the number of pneumonia episodes during 1-year follow-up
	3. To report all-cause and disease-specific healthcare resource utilization and cost during the pneumonia episodes
Data Source:	Real world Claims data, UAE (Dubai)
Data Period:	January 2014 to June 2019
Index Period:	January 2015 to June 2018
Look Back/follow up Period:	1 year (12 months considered)
Criteria Type (Inclusion/ Exclusion)	Criteria Details (Inclusion / Exclusion) or codes (ICD9, ICD10, or ATC or molecule)	Clinical Definition(s)
Pneumonia	J10.00	Flu due to oth ident flu virus w unsp type of pneumonia
Pneumonia	J10.01	Flu due to oth ident flu virus w same oth ident flu virus pn
Pneumonia	J10.08	Influenza due to oth ident influenza virus w oth pneumonia
Pneumonia	J10.1	Flu due to oth ident influenza virus w oth resp manifest
Pneumonia	J10.2	Influenza due to oth ident influenza virus w GI manifest
Pneumonia	J10.81	Influenza due to oth ident influenza virus w encephalopathy
Pneumonia	J10.82	Influenza due to oth ident influenza virus w myocarditis
Pneumonia	J10.83	Influenza due to oth ident influenza virus w otitis media
Pneumonia	J10.89	Influenza due to oth ident influenza virus w oth manifest
Pneumonia	J11.00	Flu due to unidentified flu virus w unsp type of pneumonia
Pneumonia	J11.08	Flu due to unidentified flu virus w specified pneumonia
Pneumonia	J11.1	Flu due to unidentified influenza virus w oth resp manifest
Pneumonia	J11.2	Influenza due to unidentified influenza virus w GI manifest
Pneumonia	J11.81	Flu due to unidentified influenza virus w encephalopathy
Pneumonia	J11.82	Influenza due to unidentified influenza virus w myocarditis
Pneumonia	J11.83	Influenza due to unidentified influenza virus w otitis media
Pneumonia	J11.89	Influenza due to unidentified influenza virus w oth manifest
Pneumonia	J12.0	Adenoviral pneumonia
Pneumonia	J12.1	Respiratory syncytial virus pneumonia
Pneumonia	J12.2	Parainfluenza virus pneumonia
Pneumonia	J12.3	Human metapneumovirus pneumonia
Pneumonia	J12.81	Pneumonia due to SARS-associated coronavirus
Pneumonia	J12.89	Other viral pneumonia
Pneumonia	J12.9	Viral pneumonia, unspecified
Pneumonia	J13	Pneumonia due to Streptococcus pneumoniae
Pneumonia	J14	Pneumonia due to Hemophilus influenzae
Pneumonia	J15.0	Pneumonia due to Klebsiella pneumoniae
Pneumonia	J15.1	Pneumonia due to Pseudomonas
Pneumonia	J15.20	Pneumonia due to staphylococcus, unspecified
Pneumonia	J15.211	Pneumonia due to methicillin suscep staph
Pneumonia	J15.212	Pneumonia due to Methicillin resistant Staphylococcus aureus
Pneumonia	J15.29	Pneumonia due to other staphylococcus
Pneumonia	J15.3	Pneumonia due to streptococcus, group B
Pneumonia	J15.4	Pneumonia due to other streptococci
Pneumonia	J15.5	Pneumonia due to Escherichia coli
Pneumonia	J15.6	Pneumonia due to other aerobic Gram-negative bacteria
Pneumonia	J15.7	Pneumonia due to Mycoplasma pneumoniae
Pneumonia	J15.8	Pneumonia due to other specified bacteria
Pneumonia	J15.9	Unspecified bacterial pneumonia
Pneumonia	J16.0	Chlamydial pneumonia
Pneumonia	J16.8	Pneumonia due to other specified infectious organisms
Pneumonia	J17	Pneumonia in diseases classified elsewhere
Pneumonia	J18.0	Bronchopneumonia, unspecified organism
Pneumonia	J18.1	Lobar pneumonia, unspecified organism
Pneumonia	J18.2	Hypostatic pneumonia, unspecified organism
Pneumonia	J18.8	Other pneumonia, unspecified organism
Pneumonia	J18.9	Pneumonia, unspecified organism
Pneumonia	J85.1	Abscess of lung with pneumonia
Pneumonia	J86.0	Pyothorax with fistula
Pneumonia	J86.9	Pyothorax without fistula

## Sheet: 2
	METHODOLOGY
		Data source:			Real world Claims data, UAE (Dubai)
		Index period:			January 2015 to June 2018
		Look Back Period:			1 year (12 months used to assess the risk factors)
		Cohort - 1			High Risk	1. Considered all the patients who diagnosed with pneumonia during the index period and used 12 months look back period from the index diagnosis to capture the risk factors for that patient
						2. Patients with a diagnosis for immunocompromised chronic renal disease, cancer, functional or anatomic asplenia, human immunodeficiency virus (HIV) and organ transplantation will be assigned to high risk cohort
		Cohort - 2			Medium Risk	1. Considered all the patients who diagnosed with pneumonia during the index period and used 12 months look back period from the index diagnosis to capture the risk factors for that patient
						2. Patients without any of the high-risk diagnoses, but a diagnosis for chronic heart disease, asthma, chronic lung disease, diabetes mellitus and chronic liver disease will be assigned to medium risk cohort
		Cohort - 3			Low Risk	1. Considered all the patients who diagnosed with pneumonia during the index period and used 12 months look back period from the index diagnosis to capture the risk factors for that patient
						2. Patients without any diagnosis for high or medium risk conditions will be assigned to low risk cohort
						Examples (All Cause vs Pneumonia related):
		Encounters	Encounter Type		Encounter Name	1. All Cause Costs - Example - If Patient is diagnosed with Pneumonia during Index Period and in 1 year look back period from the index diagnosis we will extract costs for all the claims that patient encountered and with the same logic followed for 1 year follow up costs
			In-Patient		Inpatient Bed + No emergency room
					Inpatient Bed + Emergency room
			Emergency		No Bed + Emergency room
					Daycase Bed + Emergency room	2. Pneumonia related Costs - Example - If Patient is diagnosed with Pneumonia during Index Period and in 1 year look forward period from the index diagnosis we will extract costs for all the claims associated with Pneumonia that patient encountered
			Out-Patient		No Bed + No emergency room
					Daycase Bed + No emergency room
					Others (Home, Mobile Unit, Ambulance etc..)
		Activities	Activity Type		Activity Description
			Drugs		Medications - Drugs and related
			CPT		Procedures - medical, surgical, and diagnostic services
			HCPCS		Supplies and Consumables
			Services		Services (Self Explainatory)
			Dental		Dental (Self Explainatory)
			DRG		Diagnosis-related Group

## Sheet: 3
Table 1. Attrition Table
	Number of Patients
	Included		Excluded
	N	%	N	%
Inclusion Criteria (The study period: January 01, 2014 - June 30, 2019)
a) At least 1 medical claim with a diagnosis for all cause pneumonia anytime during the identification period (January 01, 2015 to June 30, 2018); Index Diagnosis = Date of first diagnosis for all cause pneumonia)	188480
b) Age ≥19 years	48562	0.257651	139918	0.742349
Exclusion Criteria
a) Medical Claim with a diagnosis for all cause pneumonia anytime during the pre-index period	48562	1	0	0
Final Sample Size
Pneumonia (All cause)	48562	1	0	0
Age
19-50	41738	0.859479
51-60	4787	0.098575
>60	2037	0.0419464
Gender
Male	31879	0.65646
Female	16683	0.34354
Risk Category (Index diagnosis/Pre - Index Diagnosis , 12 months)
High Risk	837	0.0172357
Medium Risk	17567	0.361744
Low Risk	30158	0.621021

## Sheet: 4
Table 2. Baseline Demographic and Clinical Characteristics for Risk cohorts
Period: 1 year Pre-Index
	Overall Cohort		High Risk Cohort		Medium Risk Cohort		Low Risk Cohort
	N	%	N	%	N	%	N	%
Overall Study Population	48562	1	837	0.0172357	17567	0.361744	30158	0.621021
Age
19-50	41738	0.859479	497	0.593787	13815	0.786418	27426	0.90941
51-60	4787	0.098575	171	0.204301	2546	0.144931	2070	0.0686385
>60	2037	0.0419464	169	0.201912	1206	0.0686514	662	0.0219511
N	48562		837		17567		30158
Mean	39.896		48.7754		42.5985		38.0754
Std	10.1096		13.6744		10.732		9.08558
Median	38		47		41		37
Min	19		19		19		19
Max	95		94		92		95
Gender
Male	31879	0.65646	548	0.654719	11815	0.672568	19516	0.647125
Female	16683	0.34354	289	0.345281	5752	0.327432	10642	0.352875
Unknown	0	0	0	0	0	0	0	0
Baseline Risk Scores
Deyo-Charlson Comorbidity Index (CCI)
0	29185	0.600984	2	0.00238949	0	0	29183	0.96767
1-2	16443	0.338598	224	0.267622	15258	0.86856	961	0.0318655
3-4	2364	0.04868	335	0.400239	2015	0.114704	14	0.000464222
5-6	430	0.00885466	163	0.194743	267	0.015199	0	0
7+	140	0.00288291	113	0.135006	27	0.00153697	0	0
Measures excluding '0' CCI
N	19377		835		17567		975
Mean	1.61059		4.06818		1.52445		1.05538
Std	1.13985		2.16037		0.945734		0.298884
Median	1		3		1		1
Min	1		1		1		1
Max	14		14		10		4
CCI Components
Myocardial infraction	207	0.0106828	23	0.0275449	184	0.0104742	0	0
Congestive heart failure	367	0.01894	83	0.0994012	284	0.0161667	0	0
Peripheral vascular diseases	151	0.00779274	31	0.0371257	120	0.00683099	0	0
Cerebrovascular diseases	340	0.0175466	29	0.0347305	201	0.0114419	110	0.112821
Dementia	18	0.000928936	3	0.00359281	8	0.000455399	7	0.00717949
Chronic obstructive pulmonary disease	12236	0.63147	246	0.294611	11990	0.68253	0	0
Rheumatic disease	938	0.0484079	62	0.0742515	490	0.0278932	386	0.395897
Peptic ulcer disease	1187	0.0612582	43	0.051497	660	0.0375704	484	0.49641
Mild liver disease	3467	0.178923	204	0.244311	3263	0.185746	0	0
Diabetes without chronic complications	6465	0.333643	342	0.409581	6123	0.348551	0	0
Diabetes with chronic complications	1836	0.0947515	172	0.205988	1664	0.0947231	0	0
Hemiplegia or paraplegia	46	0.00237395	7	0.00838323	18	0.00102465	21	0.0215385
Renal disease	479	0.02472	479	0.573653	0	0	0	0
Cancer	361	0.0186303	361	0.432335	0	0	0	0
Metastatic Cancer	43	0.00221913	43	0.051497	0	0	0	0
Moderate or severe liver disease	42	0.00216752	11	0.0131737	31	0.00176467	0	0
AIDS / HIV	1	5.16076e-05	1	0.0011976	0	0	0	0
Baseline All-cause Healthcare Utilization: Number of claims
Overall
N	38964		777		15982		22205
Mean	10.88		22.79		13.67		8.46
Std	11.66		25.36		13.15		8.67
Median	7		16		10		6
Min	1		1		1		1
Max	289		230		289		104
In-Patient
N	2500		181		1098		1221
Mean	1.45		2.41		1.37		1.37
Std	1.39		4.34		0.77		0.72
Median	1		1		1		1
Min	1		1		1		1
Max	51		51		7		7
Emergency
N	4275		172		1803		2300
Mean	2.6		3.69		2.79		2.38
Std	3.26		9.55		3.05		2.35
Median	2		2		2		2
Min	1		1		1		1
Max	119		119		49		36
Out-Patient
N	38712		766		15910		22036
Mean	10.57		21.72		13.32		8.2
Std	11.25		23.07		12.76		8.41
Median	7		16		10		5
Min	1		1		1		1
Max	270		220		270		99
Baseline All-cause Healthcare Cost : By Encounter type
Overall
N	38964		777		15982		22205
Mean	4871.24		32592.1		5814.39		3222.39
Std	15878.1		84692.7		11015		8610.87
Q1 (25th pecentile)	517.12		1965.03		937.53		355.49
Median	1632.75		7689.04		2630.13		1082.49
Q3 (75th pecentile)	4570.7		22622.7		6349.88		3073.81
IQR (Q3-Q1)	4053.58		20657.7		5412.35		2718.32
Min	0.04		6.98		0.46		0.04
Max	770948		770948		337389		571920
Skewness	22.6		5.41		7.73		23.93
Kurtosis	793.69		34.55		114.6		1229.27
In-Patient
N	2500		181		1098		1221
Mean	16062.2		48854		14791.1		12344.1
Std	36728.7		100502		24403.8		23720.3
Q1 (25th pecentile)	1607.3		4594.17		1519.59		1510.6
Median	7249.11		16312.5		6815.97		6930.94
Q3 (75th pecentile)	17346.4		49632.6		17724.3		15166.5
IQR (Q3-Q1)	15739.1		45038.5		16204.7		13655.9
Min	0.78		7.76		3		0.78
Max	726241		726241		329179		544986
Skewness	10		4.38		4.83		11.92
Kurtosis	143.85		22.16		38.7		230.48
Emergency
N	4275		172		1803		2300
Mean	1159.17		1934.23		1237.69		1039.66
Std	1626.93		3405.1		1607.47		1403.18
Q1 (25th pecentile)	276		396.64		300		255.17
Median	663.31		912.33		704.65		618.26
Q3 (75th pecentile)	1432.94		2160.2		1531.27		1333
IQR (Q3-Q1)	1156.94		1763.56		1231.27		1077.84
Min	0.01		4.05		0.01		4.31
Max	36074.4		30868.8		24262.1		36074.4
Skewness	6.78		5.48		4.1		8.41
Kurtosis	98.2		38.68		32.68		173.22
Out-Patient
N	38712		766		15910		22036
Mean	3737.65		21082		4679.66		2454.61
Std	10493.9		59500.2		7066.17		4664.64
Q1 (25th pecentile)	489.56		1784.84		885.51		334.96
Median	1514.61		6325.43		2454.07		1007.99
Q3 (75th pecentile)	4080.69		17043.8		5708.69		2743.08
IQR (Q3-Q1)	3591.13		15259		4823.18		2408.13
Min	0.04		6.98		0.46		0.04
Max	765060		765060		155726		149556
Skewness	31.23		7.46		5.64		9.84
Kurtosis	1669.81		69.76		62.91		201.57
Baseline Comorbidities/Procedures
Cancer	361	0.0074338	361	0.431302	0	0	0	0
Functional or Anatomic Asplenia	2	4.11845e-05	2	0.00238949	0	0	0	0
AIDS/HIV	1	2.05922e-05	1	0.00119474	0	0	0	0
Metastatic Carcinoma	43	0.000885466	43	0.051374	0	0	0	0
Renal Disease	482	0.00992546	482	0.575866	0	0	0	0
Asthma	10391	0.213974	0	0	10391	0.591507	0	0
Congestive Heart Failure	284	0.00584819	0	0	284	0.0161667	0	0
Chronic Pulmonary Disease	11991	0.246921	0	0	11991	0.682587	0	0
Diabetes with complications	1664	0.0342655	0	0	1664	0.0947231	0	0
Diabetes without complications	6123	0.126086	0	0	6123	0.348551	0	0
Myocardial Infraction	184	0.00378897	0	0	184	0.0104742	0	0
Mild Liver Disease	3263	0.0671925	0	0	3263	0.185746	0	0
Moderate or Severe Liver Disease	31	0.000638359	0	0	31	0.00176467	0	0
Peripheral Vascular Disease	120	0.00247107	0	0	120	0.00683099	0	0
Others	30158	0.621021	0	0	0	0	30158	1
* Note - Index date considered in the Pre-Index period analysis for CCI and Comorbidity analysis and for Health Care Utilization / Costs not considered

## Sheet: 5
Table 3. Episodes* - If the period between any two pneumonia claims is more than 30 days, then it will be considered as the end of the prior episode and the beginning of the next episode
Period: 1 year follow up
	Overall Cohort		High Risk Cohort		Medium Risk Cohort		Low Risk Cohort
	N	%	N	%	N	%	N	%
Overall Study Population	48562	1	837	0.0172357	17567	0.361744	30158	0.621021
Age
19-50	41738	0.859479	497	0.593787	13815	0.786418	27426	0.90941
51-60	4787	0.098575	171	0.204301	2546	0.144931	2070	0.0686385
>60	2037	0.0419464	169	0.201912	1206	0.0686514	662	0.0219511
N	48562		837		17567		30158
Mean	39.896		48.7754		42.5985		38.0754
Std	10.1096		13.6744		10.732		9.08558
Median	38		47		41		37
Min	19		19		19		19
Max	95		94		92		95
Gender
Male	31879	0.65646	548	0.654719	11815	0.672568	19516	0.647125
Female	16683	0.34354	289	0.345281	5752	0.327432	10642	0.352875
Unknown	0	0	0	0	0	0	0	0
Overall Patients in 1 year follow up (N)	14254	1	387	1	6021	1	7846	1
Episodes (30 days)
Episodes Count
1	10810	0.758384	307	0.793282	4526	0.751702	5977	0.761789
2	3062	0.214817	72	0.186047	1305	0.216741	1685	0.214759
3	323	0.0226603	7	0.0180879	158	0.0262415	158	0.0201376
4	47	0.00329732	1	0.00258398	22	0.00365388	24	0.00305888
5	10	0.000701557	0	0	8	0.00132868	2	0.000254907
7	2	0.000140311	0	0	2	0.000332171	0	0
N	14254		387		6021		7846
Mean	1.27368		1.22997		1.28749		1.26523
Std	0.525861		0.478914		0.552456		0.50656
Median	1		1		1		1
Min	1		1		1		1
Max	7		4		7		5
Episodes (90 days - just for our reference and for rest considered 30 days only)
Episodes Count
1	11740	0.823628	331	0.855297	4919	0.816974	6490	0.827173
2	2415	0.169426	55	0.142119	1052	0.174722	1308	0.166709
3	99	0.00694542	1	0.00258398	50	0.00830427	48	0.00611777
4	0	0	0	0	0	0	0	0
5	0	0	0	0	0	0	0	0
7	0	0	0	0	0	0	0	0
N	14254		387		6021		7846
Mean	1.18332		1.14729		1.19133		1.17894
Std	0.404492		0.362077		0.413957		0.398973
Median	1		1		1		1
Min	1		1		1		1
Max	3		3		3		3
Episodes Stratification
Episode Count |1
Length of Episode (Days)
N	10810		307		4526		5977
Mean	6.92701		13.0749		7.26955		6.35185
Std	8.9844		17.1416		9.79414		7.48058
Median	4		7		4		4
Min	2		2		2		2
Max	306		127		306		154
Age
19-29	1084	0.100278	10	0.0325733	314	0.0693769	760	0.127154
30-39	4299	0.397687	48	0.156352	1523	0.3365	2728	0.456416
40-49	3218	0.297687	80	0.260586	1440	0.318162	1698	0.284089
50-59	1369	0.126642	64	0.208469	747	0.165046	558	0.0933579
>=60	840	0.0777058	105	0.34202	502	0.110915	233	0.0389828
Gender
Male	6984	0.646068	209	0.680782	2944	0.650464	3831	0.640957
Female	3826	0.353932	98	0.319218	1582	0.349536	2146	0.359043
Unknown	0	0	0	0	0	0	0	0
Episode Count |2
Length of Episode (Days)
N	3062		72		1305		1685
Mean	176.266		179.264		178.77		174.199
Std	99.2787		99.0194		99.6566		99.0071
Median	164		157		170		160
Min	32		36		32		32
Max	365		365		365		365
Age
19-29	346	0.112998	2	0.0277778	96	0.0735632	248	0.147181
30-39	1264	0.412802	16	0.222222	473	0.362452	775	0.459941
40-49	904	0.295232	17	0.236111	422	0.323372	465	0.275964
50-59	361	0.117897	22	0.305556	208	0.159387	131	0.0777448
>=60	187	0.0610712	15	0.208333	106	0.0812261	66	0.0391691
Gender
Male	1936	0.632266	43	0.597222	836	0.640613	1057	0.6273
Female	1126	0.367734	29	0.402778	469	0.359387	628	0.3727
Unknown	0	0	0	0		0		0
Episode Count |3
Length of Episode (Days)
N	323		7		158		158
Mean	250.74		196.714		254.772		249.101
Std	74.9096		63.6808		74.348		75.346
Median	262		190		264.5		260
Min	63		124		85		63
Max	365		292		365		365
Age
19-29	33	0.102167	1	0.142857	13	0.0822785	19	0.120253
30-39	145	0.448916	1	0.142857	63	0.398734	81	0.512658
40-49	87	0.26935	2	0.285714	49	0.310127	36	0.227848
50-59	40	0.123839	2	0.285714	23	0.14557	15	0.0949367
>=60	18	0.0557276	1	0.142857	10	0.0632911	7	0.0443038
Gender
Male	218	0.674923	5	0.714286	98	0.620253	115	0.727848
Female	105	0.325077	2	0.285714	60	0.379747	43	0.272152
Unknown	0	0		0		0		0
Episode Count |4
Length of Episode (Days)
N	47		1		22		24
Mean	273.638		197		282.864		268.375
Std	62.5354		0		58.7953		65.5696
Median	275		197		288		263
Min	151		197		166		151
Max	358		197		354		358
Age
19-29	3	0.0638298	0	0	1	0.0454545	2	0.0833333
30-39	22	0.468085		0	8	0.363636	14	0.583333
40-49	13	0.276596		0	5	0.227273	8	0.333333
50-59	7	0.148936	1	1	6	0.272727	0	0
>=60	2	0.0425532	0	0	2	0.0909091	0	0
Gender
Male	31	0.659574	1	1	13	0.590909	17	0.708333
Female	16	0.340426	0	0	9	0.409091	7	0.291667
Unknown	0	0	0	0	0	0	0	0
Episode Count |5
Length of Episode (Days)
N	10		-		8		2
Mean	269.1		-		279.375		228
Std	49.8341		-		49.9712		25.4558
Median	283.5		-		291.5		228
Min	174		-		174		210
Max	334		-		334		246
Age
19-29	1	0.1	0	-	1	0.125		0
30-39	2	0.2	0	-	1	0.125	1	0.5
40-49	2	0.2	0	-	1	0.125	1	0.5
50-59	2	0.2	0	-	2	0.25	0	0
>=60	3	0.3	0	-	3	0.375	0	0
Gender
Male	3	0.3	0	-	1	0.125	2	1
Female	7	0.7	0	-	7	0.875	0	0
Unknown	0	0	0	-	0	0	0	0
Episode Count |7
Length of Episode (Days)
N	2		-		2		-
Mean	325.5		-		325.5		-
Std	37.4767		-		37.4767		-
Median	325.5		-		325.5		-
Min	299		-		299		-
Max	352		-		352		-
Age
19-29		0	0	-		0	0	-
30-39		0				0
40-49	1	0.5			1	0.5
50-59		0	0	-		0	0	-
>=60	1	0.5	0	-	1	0.5	0	-
Gender
Male	2	1	0	-	2	1	0	-
Female	0	0	0	-	0	0	0	-
Unknown	0	0	0	-	0	0	0	-
* Note - Immediate first transaction after the Index date considered as 1st episode and if the period between any two pneumonia claims is more than 30 days, then it will be considered as distinct episodes

## Sheet: 6
Table 4. Healthcare Resource Utilization and Costs Per Member (All-cause)
Period: 1 year follow up
	Overall				In-Patient				Emergency				Out-patient
	Overall Cohort	High Risk Cohort	Medium Risk Cohort	Low Risk Cohort	Overall Cohort	High Risk Cohort	Medium Risk Cohort	Low Risk Cohort	Overall Cohort	High Risk Cohort	Medium Risk Cohort	Low Risk Cohort	Overall Cohort	High Risk Cohort	Medium Risk Cohort	Low Risk Cohort
Overall Patients in 1 year follow up (N)	42457	782	16113	25562	6076	305	2560	3211	4550	136	1717	2697	41635	710	15833	25092
Follow-up All-cause Healthcare Utilization
N	42457	782	16113	25562	6076	305	2560	3211	4550	136	1717	2697	41635	710	15833	25092
Mean	11.62	21.97	13.91	9.86	1.34	2.17	1.3	1.28	2.34	2.5	2.4	2.3	11.4	22.78	13.69	9.64
Std	12.42	29.66	13.64	10.12	1.33	5.01	0.76	0.66	2.51	2.39	2.72	2.38	12.04	28.41	13.3	9.79
Median	8	14	10	7	1	1	1	1	2	2	2	2	8	16	10	6
Gross
N	42457	782	16113	25562	6076	305	2560	3211	4550	136	1717	2697	41635	710	15833	25092
Mean	7145.33	52056.1	8219.02	5094.6	17986.1	74115	16914.5	13509	1273.42	2234.6	1292.15	1213.03	4522.43	25068.9	5489.38	3330.91
Std	28991.4	148015	25768.8	15538.4	64064.8	202619	55399.9	33353.2	1740.84	2772.45	1879.76	1558.53	11905.8	59662.7	9602.9	7904.31
Median	2157.09	9805.76	3239.4	1596.21	5981.21	18415.7	5827.68	5595.51	721.77	1101.5	734.5	706.88	1818.74	6735.56	2732.9	1368.47
Patient share
N	34973	663	13812	20498	1072	96	418	558	3241	103	1217	1921	34410	616	13634	20160
Mean	581.56	4766.96	664.18	390.51	10068.6	26558.7	11066.7	6483.92	90.51	176.76	82.66	90.86	268.87	962.1	326.18	208.93
Std	11569.8	30589	15176.1	6509.79	65253.7	76557.5	86585	38918.1	136.18	250.38	99.29	145.89	684.05	3227.67	698.86	360.67
Median	124.33	373.76	157.09	100	500	845.78	500	500	50	62.2	50	50	115.7	300	150	98.27
Net
N	42457	782	16113	25562	6076	305	2560	3211	4550	136	1717	2697	41635	710	15833	25092
Mean	6428.53	46172.9	7391.85	4605.44	15621.4	62859.8	14549.6	11989	1122.77	1935.79	1149.78	1064.58	4153.04	23481.2	5045.39	3043.06
Std	24096.9	131905	18506.9	12834.2	49941.1	176026	34692.5	24497.6	1563.67	2488.28	1719.38	1377.22	11339.2	57505	9016.23	7504.07
Median	1961.3	9141.26	2965.04	1444.34	5640.95	16855	5548.15	5303.3	634	920.56	645.2	614.62	1647.71	6312.31	2498.83	1243.15
Activitytype
Drugs
N	38798	742	15014	23042	5005	260	2128	2617	2772	86	1057	1629	37627	665	14610	22352
Mean	1770.45	14490	2300.63	1015.4	2392.82	12761.6	2192.88	1525.26	137.24	163.44	149.91	127.63	1497.16	11157.1	2034	858.86
Std	8313.95	42185.3	6439.27	5116.28	10123.8	33436	7722.72	5040.06	334.61	352.68	450.5	228.47	7217.02	37586.5	5438.04	4796.95
Median	563.99	2358.41	927.55	403.02	678.84	1989.87	750.37	606.51	49.26	54.94	46.59	50.4	501.12	1874.48	833.96	366.19
CPT
N	36675	737	14533	21405	5510	284	2340	2886	3644	110	1393	2141	35290	658	14027	20605
Mean	3213.44	18566.8	3435.86	2533.79	6791.36	23189.2	6457.77	5448.19	791.48	1529.91	822.23	733.53	2197.46	10531.5	2400.86	1792.85
Std	9986.78	47150.3	8361.93	6193.45	18488.7	55515.2	15657.7	11103.6	1188.86	1960.41	1368.43	979.92	5413.54	26353.6	4110.33	3759.92
Median	982.15	3838.09	1310.66	754.9	1826.58	5864.38	1799.5	1724.87	412.37	938.07	429.3	394.8	829.38	2712.43	1119	645.01
HCPCS
N	4207	227	1784	2196	2450	160	1052	1238	556	31	221	304	1744	99	730	915
Mean	2075.69	9672.04	1838.52	1483.12	2842.54	10897.1	2501.5	2091.35	109.52	375.76	99.1	89.94	978.96	4448.12	858.13	700.01
Std	7877.93	26712.1	5364.14	3964.4	9337.03	28210.1	6601.72	4921.68	344.19	929.25	274.58	262.76	3347.16	11146.3	2273.02	1590.59
Median	277.5	1498	271.94	240.68	379.3	2284.13	372.5	317.16	38.27	62.31	33.41	39.65	224.7	899.75	218.49	204.22
Services
N	37889	731	14696	22462	4412	237	1837	2338	3822	120	1417	2285	36754	663	14310	21781
Mean	1552.7	9054.28	1624.69	1261.47	5569.58	20887.9	5163.51	4335.83	452.07	555.14	438.75	454.91	885.06	2415.73	962.22	787.78
Std	6733.76	36182.4	5284.59	3707.76	17963.4	60256.6	13148.6	9006.89	497.87	545.67	460.86	516.53	1660.13	4889.14	1433.27	1577.93
Median	456	1626.54	537.49	391.02	2163.7	5684	2145	2009.65	379.19	438.65	353.96	384	392	1056	460.6	347.17
DRG
N	161	9	73	79	159	9	73	77	0	0	0	0	2	0	0	2
Mean	0.57	0.03	1.22	0.02	0.57	0.03	1.22	0.02	0	0	0	0	0.01	0	0	0.01
Std	6.95	0.04	10.32	0.03	6.99	0.04	10.32	0.03	0	0	0	0	0	0	0	0
Median	0.01	0.01	0.01	0.01	0.01	0.01	0.01	0.01	0	0	0	0	0.01	0	0	0.01
Dental
N	2735	56	1163	1516	3	0	1	2	1	0	0	1	2732	56	1162	1514
Mean	1131.89	1376.98	1181.73	1084.6	1981.23	0	198	2872.85	270	0	0	270	1130.86	1376.98	1182.58	1082.06
Std	1405.08	1970.39	1503.12	1297.13	2978.03	0	0	3601.04	0	0	0	0	1402.98	1970.39	1503.49	1292.49
Median	693	914.8	695.15	686.11	326.53	0	198	2872.85	270	0	0	270	693	914.8	697.57	686.11
Unknown
N	8662	351	3869	4442	4632	267	2000	2365	351	22	143	186	4586	146	2155	2285
Mean	1817.09	7920.1	1576.51	1544.4	3017.95	9640.35	2676.18	2559.33	156.91	120.7	186.9	138.13	371.88	1392.64	334.3	342.1
Std	8555.15	31683.3	4011.81	6821.94	11470.5	35879.4	5249.03	9183.27	391.7	146.61	477.93	333.61	1061.84	4154.94	763.28	741.05
Median	281.29	1655	275.9	263.55	934.6	2726	929.09	826.5	30.3	69.55	35.5	26	136	227.6	138.3	130

## Sheet: 7
Table 5. Healthcare Resource Utilization and Costs Per Member (Pneumonia-related)
Period: 1 year follow up
	Overall				In-Patient				Emergency				Out-patient
	Overall Cohort	High Risk Cohort	Medium Risk Cohort	Low Risk Cohort	Overall Cohort	High Risk Cohort	Medium Risk Cohort	Low Risk Cohort	Overall Cohort	High Risk Cohort	Medium Risk Cohort	Low Risk Cohort	Overall Cohort	High Risk Cohort	Medium Risk Cohort	Low Risk Cohort
Overall Patients in 1 year follow up (N)	14254	387	6021	7846	3430	221	1476	1733	491	14	204	273	11830	210	5010	6610
Follow-up Pneumonia-related Healthcare Utilization
N	14254	387	6021	7846	3430	221	1476	1733	491	14	204	273	11830	210	5010	6610
Mean	2.01	1.94	2.15	1.91	1.09	1.16	1.09	1.07	1.66	1.86	1.73	1.6	2.04	2.23	2.19	1.92
Std	1.76	2.53	1.95	1.54	0.34	0.6	0.36	0.27	1.36	1.1	1.63	1.13	1.74	3.1	1.91	1.51
Median	1	1	1	1	1	1	1	1	1	1.5	1	1	1	2	2	1
Gross
N	14254	387	6021	7846	3430	221	1476	1733	491	14	204	273	11830	210	5010	6610
Mean	4787.77	37457.6	4708.02	3237.54	17683	64072.2	16736.1	12573.7	756.53	590.18	739.16	778.03	610.37	1561.31	697.35	514.24
Std	33513.9	128314	33494.8	17735.5	66578.6	164830	66110.9	36072.6	864.89	503.25	855.89	886.92	1372.81	7101.28	1166.17	839.02
Median	432.47	2100.93	534	352.76	5481.7	15879.9	5333.79	5217.13	449.57	405.82	455.81	449.57	285.67	386.71	340.26	243.86
Patient share
N	6744	181	2857	3706	650	76	253	321	213	8	89	116	6059	110	2596	3353
Mean	1349.42	12965.5	1385.38	754.37	13416	30632.7	14906.2	8165.33	61.81	73.67	59.33	62.89	60.55	164.4	69.91	49.9
Std	25116.9	56240.2	32534	13100.3	79953.2	83935.5	108597	43892.9	83.55	68.6	73.15	92.05	239.88	673.78	323.6	87.36
Median	38.11	100	41.25	35	500	731.57	500	500	48	44.84	40	50	33.7	48.25	36.83	31.17
Net
N	14254	387	6021	7846	3430	221	1476	1733	491	14	204	273	11830	210	5010	6610
Mean	4011.88	30213	3918.67	2791.06	14640.6	51596.9	13709.8	10720.5	696.5	526.93	679.84	717.65	560.13	1343.45	642.7	472.65
Std	23610.5	105474	19495.3	11764.9	46411.7	135636	37550.9	23163	821.9	449.12	817.44	840.51	1256.81	6514.47	1069.88	765.02
Median	399.71	1656.9	488.26	327.89	5183.2	14264.2	5061.05	4862.1	395.28	386.35	393.91	402.26	261.45	345.45	316.11	224
Activitytype
Drugs
N	10613	292	4514	5807	2808	176	1216	1416	272	8	109	155	8218	130	3522	4566
Mean	895.51	6660.02	894.43	606.47	2587.26	10531.8	2319.01	1830.17	132.39	154.58	124.61	136.71	268.07	691.47	341.85	199.1
Std	5058.2	21327.9	4022.05	3104.2	9560.87	26747.7	7438.62	6070.82	211.78	188.37	154.74	245.84	589.27	1955.08	742.62	278.55
Median	193.69	624.45	237.89	162.35	735.43	1884.97	771.52	676.06	51.97	49.75	53.08	50.4	145.68	193.48	177.49	134.15
CPT
N	10065	318	4409	5338	3100	202	1341	1557	390	10	160	220	7623	150	3375	4098
Mean	2023.01	12295.5	1988.08	1439.89	5500.57	18854	5381.09	3871.04	529.99	459.83	538.91	526.69	407.07	645.75	433.54	376.53
Std	9941.17	33878.1	9696.8	5822.2	17332.3	41081.2	17007.3	10265.9	635.16	402.79	656.37	629.96	662.28	1624.18	666.53	592.1
Median	308.5	1156.74	334.02	269.97	1249	3802.47	1308	1130.4	306.08	320.67	316.14	292.51	199.5	269.6	213.12	180
HCPCS
N	1243	100	564	579	1111	95	511	505	42	2	16	24	115	5	49	61
Mean	1627.91	8201.84	1379.89	734.11	1806.53	8610.19	1511.95	824.71	75.63	49.93	41.42	100.57	115.33	423.12	101.83	100.94
Std	8191.37	24052.5	5574.66	2546.26	8645.16	24615.2	5837.4	2708.69	218.62	26.62	46.87	286.74	258.45	504.06	225.71	246.92
Median	131.22	805.75	149.56	102.5	173.25	825	184	130	29.59	49.93	18.42	38.05	26.5	67.37	27.23	23.56
Services
N	6622	222	2793	3607	2485	163	1045	1277	224	6	93	125	4486	83	1917	2486
Mean	2131.49	13299.1	2022.67	1528.41	5275.91	17783.5	5007.07	3899.42	316.06	215.58	295.81	335.95	208.04	631.31	203.15	197.68
Std	9753.13	35805	8771.95	5334.68	15376.1	40818.8	13802.3	8420.55	214.37	145.55	208.78	219.66	503.11	3258.4	246.48	231.38
Median	250	2362.5	247.5	230	1940.08	4576	1942.04	1777.07	309.17	165.38	255	353.96	128	152.93	128.02	128
DRG
N	88	5	40	43	88	5	40	43	0	0	0	0	0	0	0	0
Mean	0.02	0.03	0.02	0.02	0.02	0.03	0.02	0.02	0	0	0	0	0	0	0	0
Std	0.03	0.05	0.03	0.03	0.03	0.05	0.03	0.03	0	0	0	0	0	0	0	0
Median	0.01	0.01	0.01	0.01	0.01	0.01	0.01	0.01	0	0	0	0	0	0	0	0
Dental
N	0	0	0	0	0	0	0	0	0	0	0	0	0	0	0	0
Mean	0	0	0	0	0	0	0	0	0	0	0	0	0	0	0	0
Std	0	0	0	0	0	0	0	0	0	0	0	0	0	0	0	0
Median	0	0	0	0	0	0	0	0	0	0	0	0	0	0	0	0
Unknown
N	4101	223	1788	2090	3098	211	1322	1565	45	2	21	22	1023	10	481	532
Mean	2726.64	9260.65	2440.74	2274.05	3480.61	9592.99	3173.21	2916.18	562.3	74.33	509.77	656.79	365.3	4085.49	329.21	328.01
Std	9565.03	35505.7	4673.72	4698.3	10873.4	36393.9	5232.7	5263.71	701.32	101.58	815.63	601.4	1281.26	11823.2	470.13	572.09
Median	807.63	2541.8	749.93	760.92	1689.4	2799	1651.05	1593.2	280.35	74.33	181.48	388.65	203.6	207.97	203.6	203.6
